# Supplementary material for: Dietary similarity among jaguars (Panthera onca) in a high-density population
Source: PLoS One. 2022 Oct 10;17(10):e0274891. doi: 10.1371/journal.pone.0274891 (PMC9550027; doi:10.1371/journal.pone.0274891)
Supplement: S1 Data — Dataset used for Fig 1. (XLSX) [file pone.0274891.s002.xlsx]

## Sheet: Sheet1
Number of independent prey items per jaguar
35
7
19
3
12
20
2
2
18
10
6
3
7
6
7
2
5
1
2
1
1
1
12
1
4
1
10
2
3
1
1
1
