# Supplementary material for: Dietary similarity among jaguars (Panthera onca) in a high-density population
Source: PLoS One. 2022 Oct 10;17(10):e0274891. doi: 10.1371/journal.pone.0274891 (PMC9550027; doi:10.1371/journal.pone.0274891)
Supplement: S2 Data — Dataset used for Sample size and dietary richness (Fig 2) and Individual variation in diet (Fig 3). (XLSX) [file pone.0274891.s003.xlsx]

## Sheet: Sheet1
ID	Tayassu pecari	Pecari tajacu	Bos taurus	Mazama americana	Ovis aries	Canis familiaris	Dasypus novemcinctus	Agouti paca	Iguana iguana	Tamandua mexicana	Procyon lotor	Nasua narica	Potos flavus	Didelphis sp	Rodentia <2kg	Aves
1_M	2	0	1	0	1	0	20	3	0	0	1	3	1	0	0	1
2_M	0	1	0	0	0	0	4	0	0	0	0	2	0	0	0	0
3_M	2	0	0	0	0	0	11	2	0	1	0	3	0	0	0	0
4_M	2	0	0	0	0	0	1	0	0	0	0	0	0	0	0	0
5_M	2	2	0	0	0	0	5	0	0	0	0	2	1	0	0	0
6_M	0	1	3	0	8	0	6	0	0	0	0	0	0	1	1	0
8_M	1	0	0	0	0	0	1	0	0	0	0	0	0	0	0	0
9_F	0	0	0	0	0	0	1	0	0	0	0	1	0	0	0	0
10_M	1	1	1	1	0	1	8	1	0	0	0	1	1	1	0	0
11_M	2	0	0	1	0	0	6	0	0	0	0	1	0	0	0	0
12_F	0	0	0	1	0	0	1	1	2	0	0	1	0	0	0	0
13_M	0	0	0	0	0	0	2	0	0	0	0	1	0	0	0	0
14_M	0	0	0	1	0	0	4	2	0	0	0	0	0	0	0	0
15_M	0	1	1	0	0	0	2	0	0	0	0	0	0	1	0	0
16_M	0	1	1	2	0	0	3	0	0	0	0	0	0	0	0	0
17_U	0	0	0	0	0	0	2	0	0	0	0	0	0	0	0	0
18_M	1	0	0	0	0	0	4	0	0	0	0	0	0	0	0	0
19_M	0	0	0	0	0	0	1	0	0	0	0	0	0	0	0	0
20_M	0	1	0	0	0	0	0	1	0	0	0	0	0	0	0	0
22_U	0	0	0	0	0	0	1	0	0	0	0	0	0	0	0	0
27_M	4	0	0	0	0	0	7	0	0	0	0	1	0	0	0	0
30_M	0	0	0	0	0	0	1	0	0	0	0	0	0	0	0	0
31_M	1	0	0	0	0	0	1	0	0	0	0	0	1	1	0	0
32_M	0	0	0	0	0	0	0	0	0	0	0	1	0	0	0	0
33_M	4	2	0	1	0	0	1	0	1	0	0	1	0	0	0	0
34_M	2	0	0	0	0	0	0	0	0	0	0	0	0	0	0	0
35_M	0	0	0	0	0	0	1	0	0	0	0	0	2	0	0	0
36_M	0	0	0	0	0	0	0	0	0	0	0	1	0	0	0	0
37_M	0	0	0	0	0	0	1	0	0	0	0	0	0	0	0	0
38_M	0	0	0	0	0	0	1	0	0	0	0	0	0	0	0	0
